# Supplementary material for: The intra-day and inter-day reliability of a 6-second Wingate to determine maximal peak power in endurance-trained athletes
Source: PLoS One. 2024 Sep 6;19(9):e0307325. doi: 10.1371/journal.pone.0307325 (PMC11379134; doi:10.1371/journal.pone.0307325)
Supplement: S1 File — (XLSX) [file pone.0307325.s001.xlsx]

## Sheet: Sheet1
Study_ID	Sex	MPP_Baseline	MPP2_Baseline	MPP3_Baseline	MPP1_D1	MPP2_D1	MPP1_D2	MPP2_D2	MPP1_D3	MPP2_D3
1	M	1058	1082	1065	1098	1107	1086	1123	1166	1113
2	M	1568	1431	1393	1541	1449	1561	1422	1597	1551
3	M	1082	1128	1105	1098	1157	1097	1134	1154	1176
4	M	1177	1122	1127	1017	1143	1109	1095	1137	1111
5	M	1052	1061	1020	1046	1089	1046	1077	1067	1107
6	M	1180	1129	1083	1172	1131	1170	1077	1124	1128
7	M	887	905	869	934	915	942	960	1003	960
8	M	1027	1011	1022	1043	1005	1033	1010	1045	1018
9	M	849	889	848	843	869	837	835	821	849
10	M	1118	1085	1085	1085	1154	1091	1075	1001	1073
11	M	960	1044	944	960	952	918	938	970	955
12	M	1188	1181	1154	1212	1224	1176	1345	1273	1304
13	M	1342	1349	1460	1248	1394	1407	1297	1412	1374
14	M	1153	1154	1171	1123	1114	1164	1165	1143	1200
15	F	625	695	696	735	707	698	683	720	717
16	M	1107	1204	1303	1249	1289	1314	1328	1337	1403
17	M	964	929	971	942	1004	939	927	914	984
18	M	1089	1108	1092	1175	1151	1215	1213	1206	1196
19	F	829	850	867	845	844	842	849	834	830
20	M	1023	1126	1158	1051	1122	1088	1121	1134	1132
21	M	1000	1002	1012	981	991	999	1000	978	1036
22	F	737	739	734	755	754	740	742	755	746
23	M	1057	1081	1119	1071	1079	1088	1028	1057	1095
24	F	945	959	956	887	895	905	877	879	902
25	M	1174	1188	1208	1169	1174	1184	1174	1197	1192
26	M	1154	1256	1206	1256	1231	1189	1244	1235	1238
27	F	789	843	780	788	793	731	776	684	726
